# Supplementary material for: SCANellome V2: Update of the Primate Anellovirus Reference Sequences Database
Source: Viruses. 2024 Aug 23;16(9):1349. doi: 10.3390/v16091349 (PMC11435895; doi:10.3390/v16091349)
Supplement: Supplementary file 1 [file viruses-16-01349-s001.zip › Table S1.xlsx]

## Sheet: Table S1
Genus	Group	Provisional_Name	Proposed_Name
Betatorquevirus	A	Unclassified-TTMV-001A	Betatorquevirus_homini101
Betatorquevirus	A	Unclassified-TTMV-002A	Betatorquevirus_homini102
Betatorquevirus	A	Unclassified-TTMV-003A	Betatorquevirus_homini103
Betatorquevirus	A	Unclassified-TTMV-004A	Betatorquevirus_homini104
Betatorquevirus	A	Unclassified-TTMV-005A	Betatorquevirus_homini105
Betatorquevirus	A	Unclassified-TTMV-006A	Betatorquevirus_homini106
Betatorquevirus	A	Unclassified-TTMV-007A	Betatorquevirus_homini107
Betatorquevirus	A	Unclassified-TTMV-008A	Betatorquevirus_homini108
Betatorquevirus	A	Unclassified-TTMV-009A	Betatorquevirus_homini109
Betatorquevirus	A	Unclassified-TTMV-010A	Betatorquevirus_homini110
Betatorquevirus	A	Unclassified-TTMV-011A	Betatorquevirus_homini111
Betatorquevirus	A	Unclassified-TTMV-012A	Betatorquevirus_homini112
Betatorquevirus	B	Unclassified-TTMV-001B	Betatorquevirus_homini201
Betatorquevirus	B	Unclassified-TTMV-002B	Betatorquevirus_homini202
Betatorquevirus	B	Unclassified-TTMV-003B	Betatorquevirus_homini203
Betatorquevirus	B	Unclassified-TTMV-004B	Betatorquevirus_homini204
Betatorquevirus	B	Unclassified-TTMV-005B	Betatorquevirus_homini205
Betatorquevirus	B	Unclassified-TTMV-006B	Betatorquevirus_homini206
Betatorquevirus	C	Unclassified-TTMV-001C	Betatorquevirus_homini301
Betatorquevirus	C	Unclassified-TTMV-002C	Betatorquevirus_homini302
Betatorquevirus	C	Unclassified-TTMV-003C	Betatorquevirus_homini303
Betatorquevirus	C	Unclassified-TTMV-004C	Betatorquevirus_homini304
Betatorquevirus	C	Unclassified-TTMV-006C	Betatorquevirus_homini306
Betatorquevirus	D	Unclassified-TTMV-001D	Betatorquevirus_homini401
Betatorquevirus	D	Unclassified-TTMV-002D	Betatorquevirus_homini402
Betatorquevirus	D	Unclassified-TTMV-003D	Betatorquevirus_homini403
Betatorquevirus	D	Unclassified-TTMV-004D	Betatorquevirus_homini404
Betatorquevirus	D	Unclassified-TTMV-005D	Betatorquevirus_homini405
Betatorquevirus	D	Unclassified-TTMV-006D	Betatorquevirus_homini406
Betatorquevirus	D	Unclassified-TTMV-007D	Betatorquevirus_homini407
Betatorquevirus	D	Unclassified-TTMV-008D	Betatorquevirus_homini408
Betatorquevirus	D	Unclassified-TTMV-009D	Betatorquevirus_homini409
Betatorquevirus	D	Unclassified-TTMV-010D	Betatorquevirus_homini410
Betatorquevirus	D	Unclassified-TTMV-011D	Betatorquevirus_homini411
Betatorquevirus	D	Unclassified-TTMV-012D	Betatorquevirus_homini412
Betatorquevirus	D	Unclassified-TTMV-013D	Betatorquevirus_homini413
Betatorquevirus	D	Unclassified-TTMV-014D	Betatorquevirus_homini414
Betatorquevirus	D	Unclassified-TTMV-015D	Betatorquevirus_homini415
Betatorquevirus	D	Unclassified-TTMV-016D	Betatorquevirus_homini416
Betatorquevirus	E	Unclassified-TTMV-001E	Betatorquevirus_homini501
Betatorquevirus	E	Unclassified-TTMV-002E	Betatorquevirus_homini502
Betatorquevirus	E	Unclassified-TTMV-003E	Betatorquevirus_homini503
Betatorquevirus	E	Unclassified-TTMV-004E	Betatorquevirus_homini504
Betatorquevirus	F	Unclassified-TTMV-001F	Betatorquevirus_homini601
Betatorquevirus	F	Unclassified-TTMV-002F	Betatorquevirus_homini602
Betatorquevirus	F	Unclassified-TTMV-003F	Betatorquevirus_homini603
Betatorquevirus	F	Unclassified-TTMV-004F	Betatorquevirus_homini604
Betatorquevirus	F	Unclassified-TTMV-005F	Betatorquevirus_homini605
Betatorquevirus	F	Unclassified-TTMV-006F	Betatorquevirus_homini606
Betatorquevirus	F	Unclassified-TTMV-007F	Betatorquevirus_homini607
Betatorquevirus	F	Unclassified-TTMV-008F	Betatorquevirus_homini608
Betatorquevirus	F	Unclassified-TTMV-009F	Betatorquevirus_homini609
Betatorquevirus	F	Unclassified-TTMV-010F	Betatorquevirus_homini610
Betatorquevirus	F	Unclassified-TTMV-011F	Betatorquevirus_homini611
Betatorquevirus	F	Unclassified-TTMV-012F	Betatorquevirus_homini612
Betatorquevirus	F	Unclassified-TTMV-013F	Betatorquevirus_homini613
Betatorquevirus	F	Unclassified-TTMV-014F	Betatorquevirus_homini614
Betatorquevirus	F	Unclassified-TTMV-015F	Betatorquevirus_homini615
Betatorquevirus	F	Unclassified-TTMV-016F	Betatorquevirus_homini616
Betatorquevirus	F	Unclassified-TTMV-017F	Betatorquevirus_homini617
Betatorquevirus	G	Unclassified-TTMV-001G	Betatorquevirus_homini701
Betatorquevirus	G	Unclassified-TTMV-002G	Betatorquevirus_homini702
Betatorquevirus	G	Unclassified-TTMV-003G	Betatorquevirus_homini703
Betatorquevirus	G	Unclassified-TTMV-004G	Betatorquevirus_homini704
Betatorquevirus	G	Unclassified-TTMV-005G	Betatorquevirus_homini705
Betatorquevirus	G	Unclassified-TTMV-006G	Betatorquevirus_homini706
Betatorquevirus	G	Unclassified-TTMV-007G	Betatorquevirus_homini707
Betatorquevirus	G	Unclassified-TTMV-008G	Betatorquevirus_homini708
Betatorquevirus	G	Unclassified-TTMV-009G	Betatorquevirus_homini709
Betatorquevirus	G	Unclassified-TTMV-010G	Betatorquevirus_homini710
Betatorquevirus	G	Unclassified-TTMV-011G	Betatorquevirus_homini711
Betatorquevirus	G	Unclassified-TTMV-012G	Betatorquevirus_homini712
Betatorquevirus	G	Unclassified-TTMV-013G	Betatorquevirus_homini713
Betatorquevirus	G	Unclassified-TTMV-014G	Betatorquevirus_homini714
Betatorquevirus	G	Unclassified-TTMV-015G	Betatorquevirus_homini715
Betatorquevirus	G	Unclassified-TTMV-016G	Betatorquevirus_homini716
Betatorquevirus	G	Unclassified-TTMV-017G	Betatorquevirus_homini717
Betatorquevirus	G	Unclassified-TTMV-018G	Betatorquevirus_homini718
Betatorquevirus	G	Unclassified-TTMV-019G	Betatorquevirus_homini719
Betatorquevirus	G	Unclassified-TTMV-020G	Betatorquevirus_homini720
Betatorquevirus	G	Unclassified-TTMV-021G	Betatorquevirus_homini721
Betatorquevirus	G	Unclassified-TTMV-022G	Betatorquevirus_homini722
Betatorquevirus	G	Unclassified-TTMV-023G	Betatorquevirus_homini723
Betatorquevirus	G	Unclassified-TTMV-024G	Betatorquevirus_homini724
Betatorquevirus	G	Unclassified-TTMV-025G	Betatorquevirus_homini725
Betatorquevirus	G	Unclassified-TTMV-026G	Betatorquevirus_homini726
Betatorquevirus	G	Unclassified-TTMV-027G	Betatorquevirus_homini727
Betatorquevirus	G	Unclassified-TTMV-028G	Betatorquevirus_homini728
Betatorquevirus	G	Unclassified-TTMV-029G	Betatorquevirus_homini729
Betatorquevirus	G	Unclassified-TTMV-030G	Betatorquevirus_homini730
Betatorquevirus	G	Unclassified-TTMV-031G	Betatorquevirus_homini731
Betatorquevirus	G	Unclassified-TTMV-032G	Betatorquevirus_homini732
Betatorquevirus	G	Unclassified-TTMV-033G	Betatorquevirus_homini733
Betatorquevirus	G	Unclassified-TTMV-034G	Betatorquevirus_homini734
Betatorquevirus	J	Unclassified-TTMV-001J	Betatorquevirus_homini801
Betatorquevirus	K	Unclassified-TTMV-001K	Betatorquevirus_homini901
Betatorquevirus	K	Unclassified-TTMV-002K	Betatorquevirus_homini902
Betatorquevirus	K	Unclassified-TTMV-003K	Betatorquevirus_homini903
Betatorquevirus	K	Unclassified-TTMV-004K	Betatorquevirus_homini904
Betatorquevirus	K	Unclassified-TTMV-005K	Betatorquevirus_homini905
Betatorquevirus	K	Unclassified-TTMV-006K	Betatorquevirus_homini906
Betatorquevirus	K	Unclassified-TTMV-007K	Betatorquevirus_homini907
Betatorquevirus	K	Unclassified-TTMV-008K	Betatorquevirus_homini908
Betatorquevirus	K	Unclassified-TTMV-009K	Betatorquevirus_homini909
Betatorquevirus	K	Unclassified-TTMV-010K	Betatorquevirus_homini910
Betatorquevirus	K	Unclassified-TTMV-011K	Betatorquevirus_homini911
Betatorquevirus	K	Unclassified-TTMV-012K	Betatorquevirus_homini912
Betatorquevirus	K	Unclassified-TTMV-013K	Betatorquevirus_homini913
Betatorquevirus	K	Unclassified-TTMV-014K	Betatorquevirus_homini914
Betatorquevirus	K	Unclassified-TTMV-015K	Betatorquevirus_homini915
Betatorquevirus	K	Unclassified-TTMV-016K	Betatorquevirus_homini916
Betatorquevirus	K	Unclassified-TTMV-017K	Betatorquevirus_homini917
Betatorquevirus	K	Unclassified-TTMV-018K	Betatorquevirus_homini918
Betatorquevirus	K	Unclassified-TTMV-019K	Betatorquevirus_homini919
Betatorquevirus	K	Unclassified-TTMV-020K	Betatorquevirus_homini920
Betatorquevirus	K	Unclassified-TTMV-021K	Betatorquevirus_homini921
Betatorquevirus	K	Unclassified-TTMV-022K	Betatorquevirus_homini922
Betatorquevirus	K	Unclassified-TTMV-023K	Betatorquevirus_homini923
Betatorquevirus	K	Unclassified-TTMV-024K	Betatorquevirus_homini924
Betatorquevirus	K	Unclassified-TTMV-026K	Betatorquevirus_homini926
Betatorquevirus	K	Unclassified-TTMV-027K	Betatorquevirus_homini927
Betatorquevirus	K	Unclassified-TTMV-028K	Betatorquevirus_homini928
Betatorquevirus	K	Unclassified-TTMV-029K	Betatorquevirus_homini929
Betatorquevirus	K	Unclassified-TTMV-030K	Betatorquevirus_homini930
Betatorquevirus	K	Unclassified-TTMV-031K	Betatorquevirus_homini931
Betatorquevirus	K	Unclassified-TTMV-032K	Betatorquevirus_homini932
Betatorquevirus	K	Unclassified-TTMV-033K	Betatorquevirus_homini933
Betatorquevirus	K	Unclassified-TTMV-034K	Betatorquevirus_homini934
Betatorquevirus	K	Unclassified-TTMV-035K	Betatorquevirus_homini935
Betatorquevirus	K	Unclassified-TTMV-036K	Betatorquevirus_homini936
Betatorquevirus	K	Unclassified-TTMV-037K	Betatorquevirus_homini937
Betatorquevirus	K	Unclassified-TTMV-038K	Betatorquevirus_homini938
Betatorquevirus	K	Unclassified-TTMV-039K	Betatorquevirus_homini939
Betatorquevirus	K	Unclassified-TTMV-040K	Betatorquevirus_homini940
Betatorquevirus	K	Unclassified-TTMV-041K	Betatorquevirus_homini941
Betatorquevirus	K	Unclassified-TTMV-042K	Betatorquevirus_homini942
Betatorquevirus	K	Unclassified-TTMV-043K	Betatorquevirus_homini943
Betatorquevirus	K	Unclassified-TTMV-044K	Betatorquevirus_homini944
Betatorquevirus	K	Unclassified-TTMV-045K	Betatorquevirus_homini945
Betatorquevirus	K	Unclassified-TTMV-046K	Betatorquevirus_homini946
Betatorquevirus	N/A	Unclassified-TTMV-001	Betatorquevirus_homini39
Betatorquevirus	N/A	Gorilla-anellovirus-GorMcl4	Betatorquevirus_homini40
Betatorquevirus	N/A	Unclassified-TTMV-005C	Betatorquevirus_homini41
Betatorquevirus	N/A	Unclassified-TTMV-025K	Betatorquevirus_homini42
Epsilontorquevirus	N/A	Unclassified-Epsilontorquevirus	Epsilontorquevirus_cebid1
Epsilontorquevirus	N/A	Epsilontorquevirus_callithrichensis_II	Epsilontorquevirus_calli2
Epsilontorquevirus	N/A	Epsilontorquevirus_callithrichensis_I	Epsilontorquevirus_calli3
Gammatorquevirus	A	Unclassified-TTMDV-001A	Gammatorquevirus_homidi16
Gammatorquevirus	A	Unclassified-TTMDV-002A	Gammatorquevirus_homidi17
Gammatorquevirus	A	Unclassified-TTMDV-003A	Gammatorquevirus_homidi18
Gammatorquevirus	A	Unclassified-TTMDV-004A	Gammatorquevirus_homidi19
Gammatorquevirus	A	Unclassified-TTMDV-005A	Gammatorquevirus_homidi20
Gammatorquevirus	A	Unclassified-TTMDV-006A	Gammatorquevirus_homidi21
Gammatorquevirus	A	Unclassified-TTMDV-007A	Gammatorquevirus_homidi22
Gammatorquevirus	A	Unclassified-TTMDV-008A	Gammatorquevirus_homidi23
Gammatorquevirus	B	Unclassified-TTMDV-001B	Gammatorquevirus_homidi24
Gammatorquevirus	B	Unclassified-TTMDV-002B	Gammatorquevirus_homidi25
Gammatorquevirus	B	Unclassified-TTMDV-003B	Gammatorquevirus_homidi26
Gammatorquevirus	B	Unclassified-TTMDV-004B	Gammatorquevirus_homidi27
Gammatorquevirus	B	Unclassified-TTMDV-005B	Gammatorquevirus_homidi28
Gammatorquevirus	B	Unclassified-TTMDV-006B	Gammatorquevirus_homidi29
Gammatorquevirus	B	Unclassified-TTMDV-007B	Gammatorquevirus_homidi30
Gammatorquevirus	B	Unclassified-TTMDV-009B	Gammatorquevirus_homidi32
Gammatorquevirus	B	Unclassified-TTMDV-010B	Gammatorquevirus_homidi33
Gammatorquevirus	B	Unclassified-TTMDV-011B	Gammatorquevirus_homidi34
Gammatorquevirus	B	Unclassified-TTMDV-012B	Gammatorquevirus_homidi35
Gammatorquevirus	B	Unclassified-TTMDV-013B	Gammatorquevirus_homidi36
Gammatorquevirus	B	Unclassified-TTMDV-014B	Gammatorquevirus_homidi37
Gammatorquevirus	B	Unclassified-TTMDV-015B	Gammatorquevirus_homidi38
Gammatorquevirus	B	Unclassified-TTMDV-016B	Gammatorquevirus_homidi39
Gammatorquevirus	B	Unclassified-TTMDV-017B	Gammatorquevirus_homidi40
Gammatorquevirus	B	Unclassified-TTMDV-018B	Gammatorquevirus_homidi41
Gammatorquevirus	B	Unclassified-TTMDV-019B	Gammatorquevirus_homidi42
Gammatorquevirus	B	Unclassified-TTMDV-020B	Gammatorquevirus_homidi43
Gammatorquevirus	B	Unclassified-TTMDV-021B	Gammatorquevirus_homidi44
Gammatorquevirus	B	Unclassified-TTMDV-022B	Gammatorquevirus_homidi45
Gammatorquevirus	B	Unclassified-TTMDV-023B	Gammatorquevirus_homidi46
Gammatorquevirus	B	Unclassified-TTMDV-024B	Gammatorquevirus_homidi47
Gammatorquevirus	B	Unclassified-TTMDV-025B	Gammatorquevirus_homidi48
Gammatorquevirus	B	Unclassified-TTMDV-026B	Gammatorquevirus_homidi49
Gammatorquevirus	B	Unclassified-TTMDV-027B	Gammatorquevirus_homidi50
Gammatorquevirus	C	Unclassified-TTMDV-001C	Gammatorquevirus_homidi51
Gammatorquevirus	C	Unclassified-TTMDV-002C	Gammatorquevirus_homidi52
Gammatorquevirus	C	Unclassified-TTMDV-003C	Gammatorquevirus_homidi53
Gammatorquevirus	C	Unclassified-TTMDV-004C	Gammatorquevirus_homidi54
Gammatorquevirus	C	Unclassified-TTMDV-005C	Gammatorquevirus_homidi55
Gammatorquevirus	C	Unclassified-TTMDV-006C	Gammatorquevirus_homidi56
Gammatorquevirus	C	Unclassified-TTMDV-007C	Gammatorquevirus_homidi57
Gammatorquevirus	C	Unclassified-TTMDV-008C	Gammatorquevirus_homidi58
Gammatorquevirus	C	Unclassified-TTMDV-009C	Gammatorquevirus_homidi59
Gammatorquevirus	C	Unclassified-TTMDV-010C	Gammatorquevirus_homidi60
Gammatorquevirus	C	Unclassified-TTMDV-011C	Gammatorquevirus_homidi61
Gammatorquevirus	D	Unclassified-TTMDV-001D	Gammatorquevirus_homidi62
Gammatorquevirus	D	Unclassified-TTMDV-002D	Gammatorquevirus_homidi63
Gammatorquevirus	E	Unclassified-TTMDV-001E	Gammatorquevirus_homidi64
Gammatorquevirus	E	Unclassified-TTMDV-002E	Gammatorquevirus_homidi65
Gammatorquevirus	N/A	Unclassified-TTMDV-008B	Gammatorquevirus_homidi31
Omegatorquevirus	N/A	Gorilla-anellovirus-GorMcl3	Omegatorquevirus_hominid19
Alphatorquevirus	1	Torque_teno_virus_47	Alphatorquevirus_homin47
Alphatorquevirus	2	Torque_teno_virus_35	Alphatorquevirus_homin35
Alphatorquevirus	2	Torque_teno_virus_36	Alphatorquevirus_homin36
Alphatorquevirus	2	Torque_teno_virus_37	Alphatorquevirus_homin37
Alphatorquevirus	2	Torque_teno_virus_38	Alphatorquevirus_homin38
Alphatorquevirus	3c	Torque_teno_virus_16	Alphatorquevirus_homin16
Alphatorquevirus	3c	Torque_teno_virus_42	Alphatorquevirus_homin42
Alphatorquevirus	3b	Torque_teno_virus_23	Alphatorquevirus_homin23
Alphatorquevirus	4	Torque_teno_virus_27	Alphatorquevirus_homin27
Alphatorquevirus	5	Torque_teno_virus_40	Alphatorquevirus_homin40
Alphatorquevirus	6	Torque_teno_virus_32	Alphatorquevirus_homin32
Alphatorquevirus	N/A	Torque_teno_chlorocebus_virus_4	Alphatorquevirus_cerco4
